# Supplementary material for: Using Wearable Cameras to Assess Foods and Beverages Omitted in 24 Hour Dietary Recalls and a Text Entry Food Record App
Source: Nutrients. 2021 May 26;13(6):1806. doi: 10.3390/nu13061806 (PMC8228902; doi:10.3390/nu13061806)
Supplement: Supplementary file 1 [file nutrients-13-01806-s001.zip]

Archive with 1 entries (1 files):
- nutrients-1228391-supplementary.pdf
